# Supplementary material for: Differential Branchial Response of Low Salinity Challenge Induced Prolactin in Active and Passive Coping Style Olive Flounder
Source: Front Physiol. 2022 Jun 29;13:913233. doi: 10.3389/fphys.2022.913233 (PMC9277578; doi:10.3389/fphys.2022.913233)
Supplement: Supplementary file 1 [file DataSheet1.xlsx]

## Sheet: Fig.1
Fig 1A: plasma cortisol level in FW
	PC			AC
0 days	5.22752	4.47097	4.31087	3.62897	4.87938	4.98167
2 days	7.87758	7.10332	7.27418	7.42293	6.56438	7.1256
5 days	5.92055	6.25956	5.52366	6.11944	3.74478	6.6216
8 days	4.95974	5.50165	4.81366	5.32567	4.87938	3.76652
14 days	5.09868	4.53652	4.47097	4.75526	4.17275	5.4503
Fig 1B: plasma prolactin level in FW
	PC			AC
0 days	719.034	1095.39	907.114	1224.77	1456.28	993.051
2 days	1651.88	1948.25	1800.05	1253.68	1358.03	1149.32
5 days	976.263	961.301	946.74	3299.39	2752.64	3026.11
8 days	1296.46	1405.11	1188.02	2096.48	2139.47	2053.55
14 days	1351.86	1317.24	1282.32	2841.91	2452.04	2646.82

## Sheet: Fig.2
Fig 2A: GR expression in SW
	PC						AC
2 days	0.636377	0.363972	0.217769	1.00682	0.58683	0.520365	0.515812	0.698955	0.673018	0.647559	1.11248	1.13832
5 days	0.458943	0.527701	0.554662	0.646294	0.860058	0.416013	0.64416	0.404789	0.563586	1.20943	1.16485	1.08684
8 days	0.806763	1.11172	0.541226	1.24845	0.276811	1.07466	0.525481	0.706158	0.768513	1.40414	0.905964	1.08684
14 days	0.730192	0.565861	0.748071	1.1967	0.611959	1.01406	1.24845	1.32907	1.1018	0.583035	0.736789	1.00086
Fig 2B: GR expression in FW
	PC						AC
2 days	0.583694	0.641427	0.760346	0.860025	0.739623	0.589139	0.674986	0.85845	0.939152	0.554595	0.543421	0.66903
5 days	0.384257	0.386211	0.391983	0.979958	0.501715	0.768513	0.75846	1.13819	0.741467	1.20905	0.819056	0.646773
8 days	0.536647	0.832182	0.74584	0.916281	1.08574	1.01406	1.53703	0.99837	1.16485	1.40227	1.08684	1.68914
14 days	0.333681	0.957557	1.08684	0.88279	0.844316	0.902975	0.768513	0.483772	1.48107	0.976405	1.53703	0.691983
Fig 2C: PRLR expression in SW
	PC						AC
2 days	0.186873	0.434888	0.372504	1.30414	1.08009	3.91979	0.108679	0.153891	0.343387	1.22889	0.68335	0.510485
5 days	0.125358	0.498532	0.183371	3.96189	2.57338	0.626856	0.53971	0.638909	1.02542	5.10049	2.01488	1.72627
8 days	0.093015	0.318519	0.056104	0.524235	0.100121	3.7963	0.196414	0.094694	0.224902	1.73383	3.20999	1.75757
14 days	0.225721	0.112284	0.358157	1.23966	0.301391	3.97371	0.140625	0.399274	0.10338	2.68081	0.457496	2.21841
Fig 2D: PRLR expression in FW
	PC						AC
2 days	0.031412	0.034519	0.047452	1.00897	1.46949	2.39587	0.195995	0.073991	0.619586	0.72597	4.28692	1.82399
5 days	0.023808	0.515108	1.22906	2.99006	0.713874	8.89351	0.08852	0.190854	0.200599	2.94409	14.2653	3.64287
8 days	1.31914	0.1523	1.46597	2.40509	7.63838	5.2521	0.805275	0.714733	0.971043	20.3633	3.68321	29.8759
14 days	0.125382	0.387591	1.73663	6.21025	2.2973	7.26173	0.733981	0.201852	0.347595	4.54538	33.0331	5.74929

## Sheet: Fig.3
Fig.3: Branchial ionocytes number of PC
	SW					FW
2 days	11	16	19	16	21	14	12	8	10	11
5 days	28	21	24	23	29	12	13	11	9	10
8 days	24	21	26	24	27	19	13	25	12	15
14 days	18	15	20	22	18	9	10	8	13	17
Fig.3: Branchial ionocytes number of AC
	SW					FW
2 days	11	13	12	15	16	17	11	16	11	14
5 days	16	14	18	17	11	13	12	13	17	14
8 days	13	14	14	14	13	15	13	18	20	18
14 days	15	12	15	16	16	11	10	16	12	11

## Sheet: Fig.4
Figure 4A: Branchial FOXI1 expression in SW
	PC						AC
2 days	0.510909	0.507294	0.291364	1.57928	1.16545	0.788427	0.415553	0.386747	0.384457	0.824101	0.850254	0.806106
5 days	0.412051	0.227794	0.329224	1.2491	0.613507	1.21923	0.272884	1.16545	0.779985	1.25287	1.73124	2.10883
8 days	0.412051	0.358711	0.313651	1.25795	0.361026	1.50973	0.333488	0.422208	0.441625	1.40177	0.685955	1.27942
14 days	0.857255	0.426545	0.582728	2.02025	1.16545	1.13603	0.388296	0.584174	0.721145	2.24727	1.04677	1.01234
Figure 4B: Branchial FOXI1 expression in FW
	PC						AC
2 days	0.365359	0.412051	0.596048	0.49647	0.715177	0.744156	0.88325	0.58375	0.582728	0.863984	1.29362	0.900088
5 days	0.291364	0.334689	0.312276	0.745475	0.692984	0.824101	0.588596	0.705084	0.717422	1.5254	2.33091	2.17482
8 days	0.739866	1.32789	1.16545	1.21627	1.16545	0.785888	0.936657	1.08741	1.16545	1.40935	1.6482	1.70352
14 days	0.491601	1.03913	0.515244	0.378114	1.05913	0.582728	1.33876	0.642649	1.77957	1.37237	1.33876	1.06457
Figure 4C: Branchial P63 expression in SW
	PC						AC
2 days	0.913912	0.897576	0.157889	1.03696	1.44357	0.567519	1.26937	1.30081	1.0057	0.928039	0.620788	0.897576
5 days	0.837468	0.897576	0.731397	1.39501	0.702286	0.659431	0.263166	0.92108	1.05266	1.45082	1.79515	1.53927
8 days	0.897576	0.352422	0.939532	0.99474	0.230484	0.708212	0.399054	0.897576	0.875317	0.780226	0.897576	0.527189
14 days	0.634682	0.345292	0.661561	1.60394	1.6732	0.675006	0.37778	1.70937	0.950535	1.00271	0.897576	1.06202
Figure 4D: Branchial P63 expression in FW
	PC						AC
2 days	1.52797	1.1133	1.76451	0.352818	0.626234	0.639067	1.79515	1.33339	2.2818	0.897576	1.07505	0.676443
5 days	1.59825	2.18103	1.79515	0.372396	0.163844	1.26937	1.8424	1.96936	1.79515	2.06209	3.11219	1.99077
8 days	0.871737	1.49234	1.26937	1.04898	1.48428	1.26937	2.40683	2.13942	2.15736	1.1025	1.18436	0.910838
14 days	0.44311	1.02485	0.802492	1.26937	1.28707	1.5447	1.26937	0.836081	1.31939	0.574352	0.707327	0.729058

## Sheet: Fig.5
Fig.5 The branchial gene expression of Caspase-9
	PC						AC
SW-SW	0.569747	0.3757	0.50766	0.925657	0.985608	0.616372	0.171636	0.715766	0.565485	1.42902	1.83092	1.28717
SW-FW	1.28304	0.853938	1.43865	1.89163	2.39	1.75098	0.763746	0.710799	0.749544	0.817547	0.518917	1.14077
